# Supplementary material for: Alteration of Metabolic Profile in Patients with Narcolepsy Type 1
Source: Metabolites. 2025 Jun 9;15(6):382. doi: 10.3390/metabo15060382 (PMC12195073; doi:10.3390/metabo15060382)
Supplement: Supplementary file 1 [file metabolites-15-00382-s001.zip]

Archive with 1 entries (1 files):
- metabolites-3667769-supplementary.pdf
